# Supplementary material for: Autochthonous Apple Cultivars from the Campania Region (Southern Italy): Bio-Agronomic and Qualitative Traits
Source: Plants (Basel). 2023 Mar 3;12(5):1160. doi: 10.3390/plants12051160 (PMC10007192; doi:10.3390/plants12051160)
Supplement: Supplementary file 1 [file plants-12-01160-s001.zip]

Archive with 6 entries (6 files):
- Figure S1.pdf
- Table S1.pdf
- Table S2.pdf
- Table S3.pdf
- Table S4.pdf
- Table S5.xlsx
