# Supplementary material for: Autochthonous Apple Cultivars from the Campania Region (Southern Italy): Bio-Agronomic and Qualitative Traits
Source: Plants (Basel). 2023 Mar 3;12(5):1160. doi: 10.3390/plants12051160 (PMC10007192; doi:10.3390/plants12051160)
Supplement: Supplementary file 1 [file plants-12-01160-s001.zip › Table S5.xlsx]

## Sheet: Foglio1
Table S5. Pearson’s correlation matrix for morphological, pomological and physicochemical traits (YM: Young's modulus; the meaning of the abbreviations are shown in tables 1 and 2). **P < 0.01; *P < 0.05; aconstant value.
Correlations
	Weight	RSR	pH	TA	FIR	YM	Browning	V	T	TH	TB	THI	L	C	P	N	A	LE	W	R	I	IM	PU	PL	PA	PC	D	AP	PS	Y	S	H	DI	RH	G	RI	CC	SE	LS	BS	GS	GC	RA	IO	PO	WS	AS	AC	AE
Weight	1	0.332474	-0.167958	0.163039	0.167082	0.115834	-0.187907	0.2807	.a	,633**	-0.0766153	,442**	0.180994	-0.198208	0.147828	0.236207	0.169488	0.274151	,346*	-,402*	0.196202	0.2132	-0.010557	0.265641	-0.312126	0.090836	-0.11705	-,442*	-0.0280291	,387*	,821**	,658**	,771**	0.017222	-0.0212039	-0.0243161	0.143212	,585**	0.229287	-0.258897	-,379*	0.179834	0.0703687	0.133804	0.0504823	-0.0751203	0.2743	,392*	,551**
RSR	0.332474	1	-0.250314	,359*	-0.0451839	0.277255	-0.144622	-0.0509328	.a	0.0946901	-0.0840432	0.331551	0.299319	0.0438767	0.176275	,370*	0.193801	0.0437036	-0.0952489	0.0300569	-0.187914	-0.0580477	0.0452564	0.257001	-0.189918	-0.188826	-0.0373065	-,384*	0.112679	0.219288	0.284852	0.237398	0.190749	0.0759181	0.162115	0.13252	-0.124908	0.147703	0.222844	0.0107386	-0.213885	-0.0322944	0.117685	0.195503	0.152697	0.118194	0.0118384	-0.0141045	-0.0158251
pH	-0.167958	-0.250314	1	-,507**	-0.13703	0.193041	0.06721	-0.161168	.a	-0.113649	0.00894471	-0.186343	0.144064	-0.142691	0.114981	0.0728172	-0.0645228	-0.195537	-0.208226	0.224358	-0.14143	0.0819179	0.0993245	-0.303731	0.0748762	-0.110727	0.247069	0.304235	-0.0492152	0.188492	-0.342891	-0.206123	-0.179725	-0.040275	-0.0398474	0.161205	0.226987	-0.241665	0.0986112	-0.0274115	-0.1101	-0.0739674	0.298632	0.217369	0.175332	0.331629	-0.0721286	-0.161353	-0.142455
TA	0.163039	,359*	-,507**	1	0.0613359	0.00984563	0.05967	0.0513608	.a	-0.00641152	-0.0244965	0.0926075	0.311221	0.220636	-0.17812	0.230151	0.039815	-0.14986	0.178164	-0.277091	-0.237632	-0.166763	-0.137764	0.119509	-0.270182	-0.0046037	-0.165742	-0.166702	0.147364	8.75659e-05	0.182408	0.211982	0.133683	0.141689	0.0632386	0.160151	-0.0735166	0.23654	0.314626	-0.307846	-0.116287	0.012789	-0.249835	-0.151094	0.0167408	-0.241338	0.03348	0.0195222	0.174729
FIR	0.167082	-0.0451839	-0.13703	0.0613359	1	-0.0961297	-,410*	-0.0710675	.a	0.0879764	0.0218977	0.207557	0.180298	-0.212309	0.0905557	0.0125562	0.13838	0.242987	,382*	-0.13308	-0.0259672	-0.302802	-0.00298958	-0.0448048	-0.24652	-0.22882	0.331144	-0.216098	-0.206314	-0.234406	0.287295	0.312198	0.121895	,406*	-0.288302	0.286189	0.170623	0.128239	0.00880051	-0.174591	0.00431451	0.238993	-0.321911	-0.328996	-0.294009	-0.303645	,371*	,418*	0.259566
YM	0.115834	0.277255	0.193041	0.00984563	-0.0961297	1	-0.142834	-0.0357337	.a	0.121714	0.086839	0.259268	0.0241479	-0.110364	0.0882317	0.242007	0.200104	-0.0697196	-0.0553676	-0.0209832	-0.0861882	0.14091	-0.193826	0.234282	0.0659692	-,389*	0.0634809	0.0191147	-0.101526	-0.0479898	0.224783	0.146308	0.0493446	-0.0708999	0.0578946	0.252436	0.166854	-0.2192	0.083874	-0.203627	-,428*	0.0224272	0.245413	0.246106	-0.000711279	0.200739	0.0128362	-0.0278193	-0.0896378
Browning (%)	-0.187907	-0.144622	0.06721	0.05967	-,410*	-0.142834	1	-0.194627	.a	0.00936193	-0.0762096	-0.243013	-0.160467	0.276172	-0.0941728	-0.314276	-0.0748112	-,518**	-,449**	0.133755	-0.110902	0.0525553	-,365*	-0.197998	-0.160632	-0.0135612	-0.243604	0.0694754	-0.0905965	0.0831407	-0.291782	-0.143601	-0.0599607	-0.0375114	0.16736	-0.243604	0.0076754	-0.132277	,375*	0.121465	0.0394043	-0.213188	-0.0709521	0.0108335	0.135956	0.151332	-0.306551	-0.346312	-0.20679
V	0.2807	-0.0509328	-0.161168	0.0513608	-0.0710675	-0.0357337	-0.194627	1	.a	0.154618	0.00410644	0.184435	-0.0257138	-0.0832102	-0.00371555	-0.217503	0.00371555	0.142684	0.266919	-,449**	0.207601	,412*	0.217328	0.0932738	-0.089004	0.30313	-0.0708881	-0.0980474	-0.227733	0.227259	0.231288	0.166297	,444**	-0.304894	0.0351708	-0.101855	0.124054	,419*	-0.159343	-0.177086	-0.264414	-0.0814456	-0.0491554	0.0744741	-0.0708881	-0.0386272	0.240775	0.336683	,415*
T	.a	.a	.a	.a	.a	.a	.a	.a	.a	.a	.a	.a	.a	.a	.a	.a	.a	.a	.a	.a	.a	.a	.a	.a	.a	.a	.a	.a	.a	.a	.a	.a	.a	.a	.a	.a	.a	.a	.a	.a	.a	.a	.a	.a	.a	.a	.a	.a	.a
TH	,633**	0.0946901	-0.113649	-0.00641152	0.0879764	0.121714	0.00936193	0.154618	.a	1	-0.00815166	0.18306	-0.0331788	-0.193434	0.0682253	0.0223326	,358*	-0.12917	0.209905	-,357*	0.0854368	0.0987353	-0.0709927	-0.124055	-0.0534693	0.0705166	-0.149514	-0.243291	-0.0499887	0.0951926	,535**	,590**	,537**	-0.0628685	-0.0698173	-0.00631849	0.334209	0.322452	0.0988469	-0.200876	-0.341176	0.0854579	0.0975781	0.0362622	-0.0212716	0.0559376	0.161473	0.236914	0.210414
TB	-0.0766153	-0.0840432	0.00894471	-0.0244965	0.0218977	0.086839	-0.0762096	0.00410644	.a	-0.00815166	1	0.207236	-0.159698	0.227256	-0.153332	-0.110321	-0.297555	0.0320325	0.0520134	0.0900091	0.033102	0.0431856	-0.119147	-0.17531	0.116755	-0.0503166	-0.0579284	,461**	-0.00894708	-0.0954116	-0.0649971	-0.179917	-0.279545	-0.162301	0.180493	-0.083234	0.00579284	-0.238293	-0.130212	-0.220513	-,394*	0.184455	-0.169493	-0.0149276	-0.257984	-0.202329	-0.271205	-0.0636498	0.035016
THI	,442**	0.331551	-0.186343	0.0926075	0.207557	0.259268	-0.243013	0.184435	.a	0.18306	0.207236	1	-0.0943763	0.0803691	-0.0340925	0.206454	0.238648	,381*	,414*	-0.213793	0.0929205	0.228191	0.0252421	,394*	-0.300878	-0.0869192	0.0813055	-0.102233	-0.281292	0.306091	,351*	0.300878	0.198661	0.246267	0.109723	0.116823	-0.0325222	0.0179574	0.0913794	-,387*	-0.333598	0.277574	-0.0880063	-0.148274	-0.219336	-,372*	-0.0597098	0.184435	0.331094
L	0.180994	0.299319	0.144064	0.311221	0.180298	0.0241479	-0.160467	-0.0257138	.a	-0.0331788	-0.159698	-0.0943763	1	0.129978	0.144496	,353*	-0.144496	-0.0946749	0.22904	-0.134402	-,378*	-0.165434	-0.0900926	0.0267281	-0.335586	-0.111488	,363*	-0.326114	0.0560251	0.104554	0.159587	0.256483	0.14181	0.254899	-0.0849462	,521**	0.322837	0.236341	,367*	-0.138082	-0.209718	-0.0547743	-0.112882	-0.0726224	0.112196	0.0265703	0.159834	0.143997	0.237729
C	-0.198208	0.0438767	-0.142691	0.220636	-0.212309	-0.110364	0.276172	-0.0832102	.a	-0.193434	0.227256	0.0803691	0.129978	1	-0.205623	0.00653646	0.0453343	-0.0854061	0.0679978	0.308288	-0.233882	0.153072	-0.0383606	0.172334	-0.0081651	,384*	-0.100393	-0.106812	0.181298	-0.0454266	-0.0674947	-0.059197	-0.313228	0.0776576	-0.157551	0.221921	0.0864923	-0.0682248	0.156229	0.183731	0.100818	0.0770653	-0.323911	-0.222883	-0.248558	-0.161699	-,369*	-0.227733	-0.190653
P	0.147828	0.176275	0.114981	-0.17812	0.0905557	0.0882317	-0.0941728	-0.00371555	.a	0.0682253	-0.153332	-0.0340925	0.144496	-0.205623	1	-0.0221821	0.0879121	-0.0481124	0.103233	-0.236492	-0.029951	-0.0390748	0.242054	-0.114484	-0.0484908	-0.0315187	0.0524142	-,362*	-,366*	-0.0662886	0.148186	-0.122959	0.252935	-,403*	,386*	-0.0800179	-0.00524142	0.0245998	-0.125181	0.130937	0.0342136	0.230558	0.124106	0.339226	,374*	0.152168	,404*	,548**	0.298486
N	0.236207	,370*	0.0728172	0.230151	0.0125562	0.242007	-0.314276	-0.217503	.a	0.0223326	-0.110321	0.206454	,353*	0.00653646	-0.0221821	1	0.144184	0.156793	0.177739	-0.0379372	-0.256947	-0.245905	0.0328473	0.18933	-0.146823	-0.160235	0.158703	-0.0731688	0.294141	0.192933	0.19525	0.223731	0.161572	0.153823	-0.136482	,437*	0.158703	0.122681	,357*	-0.226547	-0.27625	0.0486236	0.218307	0.0755008	0.226367	-0.0226827	-0.200724	-0.217503	-0.114444
A	0.169488	0.193801	-0.0645228	0.039815	0.13838	0.200104	-0.0748112	0.00371555	.a	,358*	-0.297555	0.238648	-0.144496	0.0453343	0.0879121	0.144184	1	-0.200565	-0.00303628	-0.125294	0.029951	-0.0367763	0.0935671	-0.0220692	-0.180109	0.0700415	-0.0524142	-0.289982	-0.168384	-0.0863293	0.196549	0.180109	0.169691	-0.0158758	-0.076975	0.235347	0.178208	0.0231527	0.20618	0.074821	0.127079	-0.117	-0.00709175	-0.0477929	-0.0121894	0.110497	0.230954	0.126329	-0.133402
LE	0.274151	0.0437036	-0.195537	-0.14986	0.242987	-0.0697196	-,518**	0.142684	.a	-0.12917	0.0320325	,381*	-0.0946749	-0.0854061	-0.0481124	0.156793	-0.200565	1	,539**	0.204886	0.315981	0.0761426	0.222318	,632**	0.05335	0.056159	0.268189	-0.122372	0.162613	0.0123604	,344*	0.11547	0.0736357	0.307845	-0.196436	0.0576032	-0.0541908	0.224109	-0.217519	-0.0789357	0.115504	,443**	-0.124197	-0.258244	-,400*	-,523**	-0.13198	0.142684	0.218144
W	,346*	-0.0952489	-0.208226	0.178164	,382*	-0.0553676	-,449**	0.266919	.a	0.209905	0.0520134	,414*	0.22904	0.0679978	0.103233	0.177739	-0.00303628	,539**	1	-,376*	-0.169648	0.208307	0.119147	0.326229	-0.116755	0.263194	0.296883	-0.220337	-0.109154	-0.0170378	,488**	0.306242	0.221159	0.191252	-0.0477099	,427*	0.185371	0.343846	0.130212	-,386*	-0.140448	,443**	-,348*	-,421*	-0.319954	-,634**	0.154215	,538**	,573**
R	-,402*	0.0300569	0.224358	-0.277091	-0.13308	-0.0209832	0.133755	-,449**	.a	-,357*	0.0900091	-0.213793	-0.134402	0.308288	-0.236492	-0.0379372	-0.125294	0.204886	-,376*	1	0.0426867	-0.0524142	0.0950869	0.176139	0.264593	-0.119789	0.171814	0.0826577	,430*	-0.00703076	-,419*	-0.329754	-,571**	0.246177	-0.168414	0.0697676	-0.041833	-,348*	-0.167915	,419*	,365*	0.221679	0.0232468	-0.165846	-0.315485	-0.0891512	-,576**	-,519**	-,504**
I	0.196202	-0.187914	-0.14143	-0.237632	-0.0259672	-0.0861882	-0.110902	0.207601	.a	0.0854368	0.033102	0.0929205	-,378*	-0.233882	-0.029951	-0.256947	0.029951	0.315981	-0.169648	0.0426867	1	0.115897	0.288284	0.131579	0.0613617	0.0286351	0.0178571	0.0987949	0.0573673	-0.109244	0.0896353	-0.0613617	0.122169	0.0411067	-0.0907237	-,398*	0.0571429	-0.00788797	-,401*	0.0679759	0.0666075	-0.0375161	-0.157047	-0.100528	-0.242525	0.0676344	0.0655704	0.0405075	0.0454489
IM	0.2132	-0.0580477	0.0819179	-0.166763	-0.302802	0.14091	0.0525553	,412*	.a	0.0987353	0.0431856	0.228191	-0.165434	0.153072	-0.0390748	-0.245905	-0.0367763	0.0761426	0.208307	-0.0524142	0.115897	1	0.207622	0.29543	0.211545	,352*	-0.0219265	0.0606542	-0.0257378	,347*	0.210412	0.0275299	0.0709867	-0.203889	0.097038	0.0984527	0.00219265	0.129543	0.221789	0.0312999	-0.14926	0.0460653	-0.125343	-0.063022	-0.291163	-0.083047	-0.0362307	0.206725	,359*
PU	-0.010557	0.0452564	0.0993245	-0.137764	-0.00298958	-0.193826	-,365*	0.217328	.a	-0.0709927	-0.119147	0.0252421	-0.0900926	-0.0383606	0.242054	0.0328473	0.0935671	0.222318	0.119147	0.0950869	0.288284	0.207622	1	-0.145018	0.212851	0.331896	0.135826	0.0268379	0.198996	0.148382	-0.0933882	-0.212851	-0.0877102	-0.152808	0.123227	-0.0348502	-0.20568	0.0814259	-0.294407	0.00923291	0.148372	0.135035	0.0183776	-0.0538481	-0.147108	0.0110932	0.185249	0.308111	0.264211
PL	0.265641	0.257001	-0.303731	0.119509	-0.0448048	0.234282	-0.197998	0.0932738	.a	-0.124055	-0.17531	,394*	0.0267281	0.172334	-0.114484	0.18933	-0.0220692	,632**	0.326229	0.176139	0.131579	0.29543	-0.145018	1	-0.0452139	-0.0210996	0.203947	-0.291185	0.172334	0.131579	,396*	0.159988	0.0691222	0.311659	-0.191669	0.29304	0.0447368	0.197614	0.133094	0.0876531	0.112882	0.255702	-0.00178029	-0.149711	-0.24541	-0.236015	-0.154608	-0.0298476	0.13228
PA	-0.312126	-0.189918	0.0748762	-0.270182	-0.24652	0.0659692	-0.160632	-0.089004	.a	-0.0534693	0.116755	-0.300878	-0.335586	-0.0081651	-0.0484908	-0.146823	-0.180109	0.05335	-0.116755	0.264593	0.0613617	0.211545	0.212851	-0.0452139	1	0.167781	-0.107383	,366*	0.328645	-0.0485896	-0.28146	-,352*	-0.268433	-0.280219	-0.0170488	-0.154292	-0.234591	-0.313793	-0.241376	,456**	0.209514	0.0824312	0.280524	0.193865	-0.139079	0.21664	-0.260847	-0.24359	-0.273305
PC	0.090836	-0.188826	-0.110727	-0.0046037	-0.22882	-,389*	-0.0135612	0.30313	.a	0.0705166	-0.0503166	-0.0869192	-0.111488	,384*	-0.0315187	-0.160235	0.0700415	0.056159	0.263194	-0.119789	0.0286351	,352*	0.331896	-0.0210996	0.167781	1	-,418*	-0.0462071	-0.0247672	0.133631	0.160787	0.0264917	-0.0285698	-0.115355	-0.0808862	-0.204007	-0.0868599	,509**	-0.0438048	0.333824	0.292836	0.0570263	-0.230526	-0.286079	-0.139846	-0.0716221	-0.00408903	0.0947282	0.153049
D	-0.11705	-0.0373065	0.247069	-0.165742	0.331144	0.0634809	-0.243604	-0.0708881	.a	-0.149514	-0.0579284	0.0813055	,363*	-0.100393	0.0524142	0.158703	-0.0524142	0.268189	0.296883	0.171814	0.0178571	-0.0219265	0.135826	0.203947	-0.107383	-,418*	1	-0.172891	0.154451	-0.0514706	-0.156862	-0.165205	-0.213797	0.302891	-0.0868254	,696**	0.3125	-0.213961	-0.0702439	-0.118958	-0.116563	0.0656532	-0.143758	-0.232913	-0.151163	-0.11836	0.137698	0.221525	0.182932
AP	-,442*	-,384*	0.304235	-0.166702	-0.216098	0.0191147	0.0694754	-0.0980474	.a	-0.243291	,461**	-0.102233	-0.326114	-0.106812	-,362*	-0.0731688	-0.289982	-0.122372	-0.220337	0.0826577	0.0987949	0.0606542	0.0268379	-0.291185	,366*	-0.0462071	-0.172891	1	-0.042725	-0.0406802	-,485**	-,434*	-,422*	-0.115208	0.137246	-0.248417	-0.138313	-,439*	6.47191e-17	-0.164534	-0.0644887	-0.249719	0.046785	0.0479796	-0.136705	0.0494211	-0.317423	-,392*	-0.242017
PS	-0.0280291	0.112679	-0.0492152	0.147364	-0.206314	-0.101526	-0.0905965	-0.227733	.a	-0.0499887	-0.00894708	-0.281292	0.0560251	0.181298	-,366*	0.294141	-0.168384	0.162613	-0.109154	,430*	0.0573673	-0.0257378	0.198996	0.172334	0.328645	-0.0247672	0.154451	-0.042725	1	-0.0454266	0.00775276	-0.126559	-0.188691	-0.0149701	-0.177781	0.221921	-0.21932	0.0443461	-0.0347175	0.183731	0.00576103	-0.056785	0.0553783	-0.000612316	-0.224851	0.0750547	-0.181483	-0.227733	-0.190653
Y	,387*	0.219288	0.188492	8.75659e-05	-0.234406	-0.0479898	0.0831407	0.227259	.a	0.0951926	-0.0954116	0.306091	0.104554	-0.0454266	-0.0662886	0.192933	-0.0863293	0.0123604	-0.0170378	-0.00703076	-0.109244	,347*	0.148382	0.131579	-0.0485896	0.133631	-0.0514706	-0.0406802	-0.0454266	1	-0.00043422	0.0485896	0.300034	-0.0596874	0.261498	-0.0739551	-0.164706	0.183511	0.24792	-0.0419851	-0.191986	0.108135	,485**	0.289757	0.270178	0.151858	-0.188997	-0.116757	,363*
S	,821**	0.284852	-0.342891	0.182408	0.287295	0.224783	-0.291782	0.231288	.a	,535**	-0.0649971	,351*	0.159587	-0.0674947	0.148186	0.19525	0.196549	,344*	,488**	-,419*	0.0896353	0.210412	-0.0933882	,396*	-0.28146	0.160787	-0.156862	-,485**	0.00775276	-0.00043422	1	,684**	,623**	0.0373389	-0.145764	0.124625	0.131395	,648**	0.263409	-0.210747	-0.312511	0.169622	-0.136581	-0.0295574	-0.158278	-0.145859	,363*	,490**	,469**
H	,658**	0.237398	-0.206123	0.211982	0.312198	0.146308	-0.143601	0.166297	.a	,590**	-0.179917	0.300878	0.256483	-0.059197	-0.122959	0.223731	0.180109	0.11547	0.306242	-0.329754	-0.0613617	0.0275299	-0.212851	0.159988	-,352*	0.0264917	-0.165205	-,434*	-0.126559	0.0485896	,684**	1	,601**	,445**	-,502**	0.154292	,453**	,555**	0.343497	-,369*	-0.209514	0.203909	-0.0592342	-0.193865	-0.0637767	-0.19716	0.0606622	0.089004	0.13455
DI	,771**	0.190749	-0.179725	0.133683	0.121895	0.0493446	-0.0599607	,444**	.a	,537**	-0.279545	0.198661	0.14181	-0.313228	0.252935	0.161572	0.169691	0.0736357	0.221159	-,571**	0.122169	0.0709867	-0.0877102	0.0691222	-0.268433	-0.0285698	-0.213797	-,422*	-0.188691	0.300034	,623**	,601**	1	-0.156342	0.00606138	-0.126168	0.222959	,484**	0.274613	-0.334259	-0.32753	0.118307	0.209721	,344*	,349*	0.054566	0.263552	0.300948	,354*
RH	0.017222	0.0759181	-0.040275	0.141689	,406*	-0.0708999	-0.0375114	-0.304894	.a	-0.0628685	-0.162301	0.246267	0.254899	0.0776576	-,403*	0.153823	-0.0158758	0.307845	0.191252	0.246177	0.0411067	-0.203889	-0.152808	0.311659	-0.280219	-0.115355	0.302891	-0.115208	-0.0149701	-0.0596874	0.0373389	,445**	-0.156342	1	-,577**	,345*	,370*	0.0869667	0.212763	-0.154934	0.197713	0.249567	-0.297118	-,685**	-0.33635	-,353*	-0.294733	-0.304894	-0.151289
G	-0.0212039	0.162115	-0.0398474	0.0632386	-0.288302	0.0578946	0.16736	0.0351708	.a	-0.0698173	0.180493	0.109723	-0.0849462	-0.157551	,386*	-0.136482	-0.076975	-0.196436	-0.0477099	-0.168414	-0.0907237	0.097038	0.123227	-0.191669	-0.0170488	-0.0808862	-0.0868254	0.137246	-0.177781	0.261498	-0.145764	-,502**	0.00606138	-,577**	1	-0.24238	-,442*	-0.232858	-0.0418214	-0.0967933	-0.201719	-0.011075	0.0990159	,346*	0.311071	0.0163097	0.142102	0.290511	0.320741
RI	-0.0243161	0.13252	0.161205	0.160151	0.286189	0.252436	-0.243604	-0.101855	.a	-0.00631849	-0.083234	0.116823	,521**	0.221921	-0.0800179	,437*	0.235347	0.0576032	,427*	0.0697676	-,398*	0.0984527	-0.0348502	0.29304	-0.154292	-0.204007	,696**	-0.248417	0.221921	-0.0739551	0.124625	0.154292	-0.126168	,345*	-0.24238	1	,449**	0.0198341	,454**	-0.170924	-0.167483	0.0943333	-0.206558	-0.334659	-0.217197	-0.170065	0.0164875	0.108221	0.0742821
CC	0.143212	-0.124908	0.226987	-0.0735166	0.170623	0.166854	0.0076754	0.124054	.a	0.334209	0.00579284	-0.0325222	0.322837	0.0864923	-0.00524142	0.158703	0.178208	-0.0541908	0.185371	-0.041833	0.0571429	0.00219265	-0.20568	0.0447368	-0.234591	-0.0868599	0.3125	-0.138313	-0.21932	-0.164706	0.131395	,453**	0.222959	,370*	-,442*	,449**	1	0.0441726	0.238829	-0.249811	-0.219139	0.21009	-0.180966	-0.287425	0.0151163	-0.0839687	-0.165237	-0.109877	-0.149527
SE	,585**	0.147703	-0.241665	0.23654	0.128239	-0.2192	-0.132277	,419*	.a	0.322452	-0.238293	0.0179574	0.236341	-0.0682248	0.0245998	0.122681	0.0231527	0.224109	0.343846	-,348*	-0.00788797	0.129543	0.0814259	0.197614	-0.313793	,509**	-0.213961	-,439*	0.0443461	0.183511	,648**	,555**	,484**	0.0869667	-0.232858	0.0198341	0.0441726	1	0.201686	-0.019705	0.051489	0.0308133	-0.152218	-0.168007	-0.0391647	-0.110484	0.273711	0.289646	,383*
LS	0.229287	0.222844	0.0986112	0.314626	0.00880051	0.083874	,375*	-0.159343	.a	0.0988469	-0.130212	0.0913794	,367*	0.156229	-0.125181	,357*	0.20618	-0.217519	0.130212	-0.167915	-,401*	0.221789	-0.294407	0.133094	-0.241376	-0.0438048	-0.0702439	6.47191e-17	-0.0347175	0.24792	0.263409	0.343497	0.274613	0.212763	-0.0418214	,454**	0.238829	0.201686	1	-0.267394	-0.117905	-0.0553409	-0.061777	-0.0334177	0.0914805	-0.0451784	-0.163357	-0.159343	0.0178781
BS	-0.258897	0.0107386	-0.0274115	-0.307846	-0.174591	-0.203627	0.121465	-0.177086	.a	-0.200876	-0.220513	-,387*	-0.138082	0.183731	0.130937	-0.226547	0.074821	-0.0789357	-,386*	,419*	0.0679759	0.0312999	0.00923291	0.0876531	,456**	0.333824	-0.118958	-0.164534	0.183731	-0.0419851	-0.210747	-,369*	-0.334259	-0.154934	-0.0967933	-0.170924	-0.249811	-0.019705	-0.267394	1	,532**	-0.179629	0.0724285	0.0471605	-0.0580956	,368*	-0.0364005	-0.177086	-0.302764
GS	-,379*	-0.213885	-0.1101	-0.116287	0.00431451	-,428*	0.0394043	-0.264414	.a	-0.341176	-,394*	-0.333598	-0.209718	0.100818	0.0342136	-0.27625	0.127079	0.115504	-0.140448	,365*	0.0666075	-0.14926	0.148372	0.112882	0.209514	0.292836	-0.116563	-0.0644887	0.00576103	-0.191986	-0.312511	-0.209514	-0.32753	0.197713	-0.201719	-0.167483	-0.219139	0.051489	-0.117905	,532**	1	0.0428554	-0.0678163	-0.228283	-0.098672	-0.111621	-0.0513615	-0.155343	-0.296669
GC	0.179834	-0.0322944	-0.0739674	0.012789	0.238993	0.0224272	-0.213188	-0.0814456	.a	0.0854579	0.184455	0.277574	-0.0547743	0.0770653	0.230558	0.0486236	-0.117	,443**	,443**	0.221679	-0.0375161	0.0460653	0.135035	0.255702	0.0824312	0.0570263	0.0656532	-0.249719	-0.056785	0.108135	0.169622	0.203909	0.118307	0.249567	-0.011075	0.0943333	0.21009	0.0308133	-0.0553409	-0.179629	0.0428554	1	0.00888301	-0.262233	-0.0855019	-,525**	-,356*	0.0721375	0.167097
RA	0.0703687	0.117685	0.298632	-0.249835	-0.321911	0.245413	-0.0709521	-0.0491554	.a	0.0975781	-0.169493	-0.0880063	-0.112882	-0.323911	0.124106	0.218307	-0.00709175	-0.124197	-,348*	0.0232468	-0.157047	-0.125343	0.0183776	-0.00178029	0.280524	-0.230526	-0.143758	0.046785	0.0553783	,485**	-0.136581	-0.0592342	0.209721	-0.297118	0.0990159	-0.206558	-0.180966	-0.152218	-0.061777	0.0724285	-0.0678163	0.00888301	1	,743**	,577**	,592**	-0.0496821	-0.246976	-0.0817861
IO	0.133804	0.195503	0.217369	-0.151094	-0.328996	0.246106	0.0108335	0.0744741	.a	0.0362622	-0.0149276	-0.148274	-0.0726224	-0.222883	0.339226	0.0755008	-0.0477929	-0.258244	-,421*	-0.165846	-0.100528	-0.063022	-0.0538481	-0.149711	0.193865	-0.286079	-0.232913	0.0479796	-0.000612316	0.289757	-0.0295574	-0.193865	,344*	-,685**	,346*	-0.334659	-0.287425	-0.168007	-0.0334177	0.0471605	-0.228283	-0.262233	,743**	1	,638**	,631**	0.205622	0.0049181	-0.0100901
PO	0.0504823	0.152697	0.175332	0.0167408	-0.294009	-0.000711279	0.135956	-0.0708881	.a	-0.0212716	-0.257984	-0.219336	0.112196	-0.248558	,374*	0.226367	-0.0121894	-,400*	-0.319954	-0.315485	-0.242525	-0.291163	-0.147108	-0.24541	-0.139079	-0.139846	-0.151163	-0.136705	-0.224851	0.270178	-0.158278	-0.0637767	,349*	-0.33635	0.311071	-0.217197	0.0151163	-0.0391647	0.0914805	-0.0580956	-0.098672	-0.0855019	,577**	,638**	1	,476**	0.125956	-0.0980894	-0.0917434
WS	-0.0751203	0.118194	0.331629	-0.241338	-0.303645	0.200739	0.151332	-0.0386272	.a	0.0559376	-0.202329	-,372*	0.0265703	-0.161699	0.152168	-0.0226827	0.110497	-,523**	-,634**	-0.0891512	0.0676344	-0.083047	0.0110932	-0.236015	0.21664	-0.0716221	-0.11836	0.0494211	0.0750547	0.151858	-0.145859	-0.19716	0.054566	-,353*	0.0163097	-0.170065	-0.0839687	-0.110484	-0.0451784	,368*	-0.111621	-,525**	,592**	,631**	,476**	1	0.268967	-0.164007	-0.188703
AS	0.2743	0.0118384	-0.0721286	0.03348	,371*	0.0128362	-0.306551	0.240775	.a	0.161473	-0.271205	-0.0597098	0.159834	-,369*	,404*	-0.200724	0.230954	-0.13198	0.154215	-,576**	0.0655704	-0.0362307	0.185249	-0.154608	-0.260847	-0.00408903	0.137698	-0.317423	-0.181483	-0.188997	,363*	0.0606622	0.263552	-0.294733	0.142102	0.0164875	-0.165237	0.273711	-0.163357	-0.0364005	-0.0513615	-,356*	-0.0496821	0.205622	0.125956	0.268967	1	,813**	,543**
AC	,392*	-0.0141045	-0.161353	0.0195222	,418*	-0.0278193	-0.346312	0.336683	.a	0.236914	-0.0636498	0.184435	0.143997	-0.227733	,548**	-0.217503	0.126329	0.142684	,538**	-,519**	0.0405075	0.206725	0.308111	-0.0298476	-0.24359	0.0947282	0.221525	-,392*	-0.227733	-0.116757	,490**	0.089004	0.300948	-0.304894	0.290511	0.108221	-0.109877	0.289646	-0.159343	-0.177086	-0.155343	0.0721375	-0.246976	0.0049181	-0.0980894	-0.164007	,813**	1	,787**
AE	,551**	-0.0158251	-0.142455	0.174729	0.259566	-0.0896378	-0.20679	,415*	.a	0.210414	0.035016	0.331094	0.237729	-0.190653	0.298486	-0.114444	-0.133402	0.218144	,573**	-,504**	0.0454489	,359*	0.264211	0.13228	-0.273305	0.153049	0.182932	-0.242017	-0.190653	,363*	,469**	0.13455	,354*	-0.151289	0.320741	0.0742821	-0.149527	,383*	0.0178781	-0.302764	-0.296669	0.167097	-0.0817861	-0.0100901	-0.0917434	-0.188703	,543**	,787**	1
NL	,676**	0.212675	-0.270968	0.229484	0.319081	0.164873	-0.0460072	0.0454301	.a	,492**	0.0903903	,362*	0.0343648	-0.297809	0.110995	-0.053065	0.0817861	0.11032	0.28247	-,433*	-0.0278639	0.0342136	-0.211941	0.117322	-0.257782	-0.126598	-0.181115	-0.250506	-0.184194	0.188491	,679**	,440*	,502**	0.000843974	0.153729	-0.0950856	-0.119815	0.283089	0.195727	-0.324834	-,418*	0.1994	0.131009	0.14471	0.0220319	-0.0288729	,348*	,437*	,592**
HC	-0.0623885	0.15562	0.269947	-0.0675496	-,386*	0.297084	0.13533	-0.0984825	.a	-0.104568	0.104809	-0.178626	-0.076177	-0.147706	0.100759	0.164079	-0.1287	-0.296568	-,568**	0.0714398	-0.108464	-0.194105	-0.204372	-0.144538	0.299969	-,384*	-0.210005	0.245778	0.0169662	0.312633	-0.298593	-0.264741	0.126308	-,435*	0.220569	-0.301745	-0.138927	-,408*	-0.0226948	0.0883971	-0.236504	-0.153784	,765**	,844**	,608**	,595**	-0.183884	-,401*	-0.263135
SL	,659**	0.113698	-0.152711	0.06372	-0.00804349	0.0958453	-0.202927	,476**	.a	,614**	-0.0388596	0.290887	-0.0540738	-0.174983	0.250031	-0.0525734	0.0937614	0.118701	0.32383	-,405*	0.0851835	0.218996	0.0752061	0.0235376	0.0295527	0.199205	-0.149071	-,412*	-0.0736772	,381*	,462**	,350*	,633**	-0.343158	0.171589	-0.214192	-0.067082	,428*	-0.181503	-0.11231	-0.250217	0.205527	0.201696	0.28663	0.11787	-0.0372856	0.255444	,417*	,455**
LES	0.27511	0.081158	-0.151789	0.180603	0.314162	0.115243	-0.0576739	-0.166247	.a	,454**	-0.0339636	0.0346688	0.148872	0.0905546	-0.107557	0.248127	0.245845	0.0453888	0.135854	-0.0700765	0.167515	-0.205688	-0.227529	0.061716	-0.019372	-0.156696	-0.0732877	-0.129012	0.144887	-,379*	,398*	,601**	,358*	,391*	-,535**	0.210606	,557**	0.0809328	0.329473	-0.209235	-0.109346	0.15397	-0.218152	-0.215005	-0.211341	-0.104747	-0.161465	-0.166247	-0.298444
TS	0.0118996	0.102189	-0.0457506	-,550**	-0.0544716	0.0877316	-0.0958484	0	.a	0.180757	0.0744104	0.0759555	-,466**	-0.158716	0.134655	-0.181207	0.134655	-0.028412	-,372*	0	0.183503	0	0.0996983	-0.135213	0.339535	0.0572172	-0.321131	0.0807573	-0.0793581	0	0.0758561	-0.0848837	0	-,350*	0.0254924	-,461**	-,385*	-0.0709259	-,361*	,407*	0	-0.252999	,391*	,433*	0.0597453	,505**	0.157223	0	-0.163465
DS	,471**	0.201539	-0.310736	,346*	0.210047	-0.0201418	-0.216591	,381*	.a	,366*	-0.177953	,444**	0.0928595	-0.105437	0.210213	-0.174547	0.232576	0.0660602	,395*	-,510**	-0.146283	0.0561308	-0.0198691	0.157191	-0.174806	0.159642	-0.21333	-,354*	-,395*	0.255996	,357*	,361*	,433*	-0.0077539	0.0779002	-0.137935	-0.119465	0.301547	-0.0399604	-0.142113	-0.00795725	0.201684	0.129888	0.0659679	0.059534	-0.137206	,366*	,448**	,532**
WC	,368*	-0.0949275	-0.16316	0.0856432	,392*	-0.0929171	-,379*	0.282718	.a	0.182294	0.119732	0.0378703	0.0865897	-0.111506	0.143429	-0.00616002	-0.0427235	,420*	,548**	-0.290534	0.0831746	-0.0178725	0.110714	0.0903977	-0.11927	,451**	-0.145556	-0.140925	-0.0521562	-0.239739	,603**	0.246236	0.177825	0.014108	-0.175631	-0.0365996	0.0145556	,595**	-0.147231	-0.020778	-0.0950119	0.179656	-,345*	-0.304107	-,347*	-0.259525	,347*	,487**	,424*
DE	0.0977138	0.164324	-0.0192179	0.248658	-0.0025083	0.141686	-0.0793642	0.297703	.a	0.0993662	-0.182996	0.193388	0.0781901	-0.156131	0.165577	-0.125827	0.155837	-0.0378136	0.254041	-,364*	-0.228297	0.0114085	-0.213456	-0.0254285	-0.248047	0.0397307	-0.213697	-0.179912	-,459**	-0.0633986	0.104249	0.248047	0.335989	0.0281422	0.11211	-0.0867747	0.174674	0.0943956	0.0939814	-0.327156	-0.1109	0.207399	-0.111883	-0.0611456	0.22126	-0.261605	0.04094	0.123823	0.00236473
WE	0.114645	0.215607	-0.0887018	-0.0458117	0.062117	-0.171468	0.00781363	0.196095	.a	-0.0243291	-0.140214	0.143126	-0.100343	0.213625	-0.253735	0.0731688	,362*	-0.00764825	-0.280429	0.0826577	0.0987949	-0.0758177	0.0268379	0.145592	-0.11425	0.231035	-0.172891	-0.173913	0.0854499	0.325442	0.0816791	0.0456998	0.147854	0.0418937	-0.233319	-0.0621043	-0.138313	0.305482	0.0971564	0.329068	0.128977	-0.249719	0.18714	0.150793	0.0562901	,383*	-1.40964e-17	-0.245118	-0.176013
F	-0.164769	0.075835	0.0752182	0.141061	0.153263	-0.20227	0.131411	-0.0833711	.a	-0.259282	-0.218014	-0.152997	0.238904	0.101723	0.0164384	0.232275	0.164384	-0.268808	-0.181678	-0.0234284	-,426*	-,423*	-0.158223	-0.185699	-,404*	0.00349249	0.0980078	-0.271115	-0.111411	0.161425	-0.208359	-0.108806	-0.0670519	0.016624	-0.121371	0.140822	-0.117609	0.194817	0.0587473	0.167887	0.124294	-0.262529	0.129954	0.115011	,374*	0.217121	0.14875	-0.0833711	-0.0798219
CF	,415*	0.0891797	-0.244917	0.307961	0.234525	0.0435044	-0.159763	0.249946	.a	0.197626	-0.138475	0.0777429	0.294817	0.00369207	,435*	-0.0379372	0.0814411	0.0740233	,595**	-,532**	-0.239046	0.29352	0.0185535	0.176139	-0.256695	0.231593	-0.0747018	-,413*	-0.239985	-0.123038	,644**	,387*	,453**	-0.112228	0.144694	0.24687	0.15538	,469**	,386*	-0.284363	-0.0947373	0.286418	-0.27694	-0.0876615	0.0514226	-0.282935	,450**	,669**	,563**
AL	-0.0781305	-0.239643	0.0227228	-0.112075	-0.177918	-,494**	0.071042	0.117134	.a	-0.161473	0.0372242	-0.238839	-0.0865769	0.181483	-,351*	-0.155399	-0.0192462	0.0873099	0.0797662	0.0932622	0.0786844	,346*	0.128249	-0.0048315	-0.00606622	,634**	-0.137698	0.190454	0.181483	0.0107998	0.00948685	-0.127391	-0.263552	0.0194635	-0.142102	-0.0164875	-0.137698	,395*	0.163357	0.276644	0.33385	-0.30737	-,394*	-,386*	-0.337306	-0.142684	-0.011236	-0.0260297	0.035046
TF	0.136232	,406*	0.0317388	0.0951665	0.118344	,348*	0.0354227	0.0922175	.a	0.0915301	0.0188396	0.211538	0.0943763	-0.2612	,443**	-0.137636	0.068185	-0.16545	-0.0753584	-0.252664	0.0464603	0.114095	0.0504842	-0.0855847	-0.214913	-0.173838	-0.0813055	0.102233	-,502**	-0.0765228	0.139241	0.0214913	0.0993304	-0.0985068	,413*	-0.116823	0.0325222	-0.0179574	0.0913794	-0.154751	-0.21229	-0.149463	-0.209015	0.0902535	0.0605064	0.0581031	0.298549	0.299707	0.165547
THA	0.304892	,532**	0.0896016	0.239365	0.222179	,529**	-0.21943	0.209549	.a	0.171042	-0.237708	,367*	0.324504	-0.297968	0.282357	0.255143	0.222216	-0.0262397	0.126177	-,354*	-0.144469	-0.13219	-0.00301888	0.0726732	-0.318716	-0.309259	0.0923768	-0.21519	-0.297968	0.189902	0.274196	0.233896	,358*	0.0376995	0.154768	0.132731	0.0388955	0.0655032	0.0874295	-0.310004	-,433*	-0.109805	0.186166	0.23053	0.148346	0.200825	0.339202	0.255044	0.235112
TE	0.315175	,480**	0.00791037	0.319346	0.230044	,522**	-0.253498	0.266065	.a	0.152329	-0.0175253	,523**	0.245544	-0.242394	0.113973	0.290078	0.147669	0.0328309	0.198255	-,433*	-0.128307	-0.116086	-0.0799827	0.110962	-0.341738	-0.306998	0.14654	-0.0719199	-0.319492	0.204655	0.251935	0.218038	0.316473	0.0538355	0.196632	0.15452	0.0321442	0.107536	0.0956302	-,457**	-,501**	-0.123519	0.083146	0.195463	0.157423	0.0700957	0.270778	0.199716	0.234005
[truncated: 15 more columns]
